# Supplementary material for: Antimicrobial susceptibility testing reveals reduced susceptibility to azithromycin and other antibiotics in Legionella pneumophila serogroup 1 isolates from Portugal
Source: Eur J Clin Microbiol Infect Dis. 2024 May 2;43(7):1297–308. doi: 10.1007/s10096-024-04789-9 (PMC11271438; doi:10.1007/s10096-024-04789-9)
Supplement: Supplementary file 1 — Supplementary file1 (XLSX 1530 KB) [file 10096_2024_4789_MOESM1_ESM.xlsx]

## Sheet: ECOFFinder fitted curves
Antimicrobial susceptibility testing reveals reduced susceptibility to azithromycin and other antibiotics in Legionella pneumophila serogroup 1 isolates from Portugal
	Supplementary file: ECOFFinder fitted curves of the 10 antibiotics and by AST method used, for the 107 isolates tested
